# Supplementary material for: Host species and geographic location shape microbial diversity and functional potential in the conifer needle microbiome
Source: Microbiome. 2025 Oct 30;13:222. doi: 10.1186/s40168-025-02271-y (PMC12574031; doi:10.1186/s40168-025-02271-y)
Supplement: Supplementary file 1 — Supplementary Material 1. [file 40168_2025_2271_MOESM1_ESM.xlsx]

## Sheet: README
Sheet_Name

## Sheet: metagenome_metadata
IMG.taxon.OID

## Sheet: mag_metadata
mtg_taxon_oid

## Sheet: voc_degradation_terms
VOC_Compound

## Sheet: mobile_element_terms
Category
